# Supplementary material for: Place of death, care-seeking and care pathway progression in the final illnesses of children under five years of age in sub-Saharan Africa: a systematic review
Source: J Glob Health. 2019 Oct 22;9(2):020422. doi: 10.7189/jogh.09.020422 (PMC6815655; doi:10.7189/jogh.09.020422)
Supplement: Online Supplementary Document [file jogh-09-020422-s001.zip]

Archive with 5 entries (5 files):
- Appendix 1 Quality assessment table.xlsx
- Appendix 2 - summary of results by national income status_JOGH.docx
- Appendix 3 - summary of results by user fee policy_JOGH.docx
- Appendix 4.pdf
- Appendix 5 - suggested definitions for each stage of the care pathway.docx
