# Supplementary material for: Place of death, care-seeking and care pathway progression in the final illnesses of children under five years of age in sub-Saharan Africa: a systematic review
Source: J Glob Health. 2019 Oct 22;9(2):020422. doi: 10.7189/jogh.09.020422 (PMC6815655; doi:10.7189/jogh.09.020422)
Supplement: Online Supplementary Document [file jogh-09-020422-s001.zip › Appendix 1 Quality assessment table.xlsx]

## Sheet: Sheet1
Study no:	Author	Period of data collection, publication year	Were the aims and objectives of the study clear and relevant to our review?	Was the sample size justified?	Was the target/ reference population clearly defined?	Was the sample frame taken from an appropriate population base so that it closely represented the target/reference population under investigation?	Were measures taken to address and categorise non-responders where appropriate?	Were the data collected using instruments/ measures that had been trialled, piloted or published previously?	Were the methods sufficiently described (including statistical methods) to allow them to be repeated?	Were the demographic data adequately described?	Is the response rate unconcerning (i.e >=90%)	If appropriate, was information about non-responders described?	Were the results presented for all the analyses described in our methods?	Were the limitations of the study discussed?	Was the reserach free from any funding sources or conflicts of interest that may affect the authors’ interpretation of the results?	Was there ethical approval or consent of participants? (Yes=1, No/unspecified=0)	Quality score
1	Snow RW, Schellenberg JR, Forster D, Mung’ala VO & Marsh K	1992-1993, 1994	0	1	1	1	1	0	0	1	1	1	0	1	1	1	0.714286
2	Sodemann M, Jakobsen MS, Molbak K & Alvarenga Jr IC	1992-1993, 1997	0	1	1	1	0	0	1	1	0	0	0	0	1	1	0.5
3	Garg R, Omwomo W, Witte JM, Lee LA & Deming MS	1998, 2001	1	1	1	1	0	0	0	0	1	1	0	1	1	0	0.571429
4	Armstrong Schellenberg J, Joana RM, Nathan R, Abdulla S, Mukasa O et al	1997-2000, 2002	1	1	1	1	1	0	0	1	1	1	0	0	1	1	0.714286
5	Schumacher R, Swedberg W, Diallo MO, Keita DR, Kalter H et al	1998-1999, 2002	1	1	1	1	1	1	1	1	1	1	0	1	1	1	0.928571
6	Hinderaker SG, Olsen BE, Bergsio PB, Gasheka P, Lie RT et al	1995-1996, 2003	0	1	1	1	0	1	0	0	1	1	0	0	1	1	0.571429
7	Muller O, Traore C, Becher H & Kouyate B	1999, 2003	1	1	1	1	1	0	0	0	1	1	0	0	1	1	0.642857
8	de Savigny D, Mayombana C, Mwageni F, Masanja H, Minhaj A et al	1999-2001, 2004	1	1	1	1	1	1	1	1	1	1	0	1	1	1	0.928571
9	Beiersmann C, Sanou A, Wladarsch E, De Allegri M, Kouyate B et al	1999-2002, 2007	0	0	1	1	0	0	0	0	0	0	0	0	1	1	0.285714
10	Kamugisa ML, Gesase S, Mlwilo TD, Mmbando BP, Segeja MD et al	Unspecified, 2007	0	1	1	1	1	1	1	0	1	1	0	1	1	1	0.785714
11	Edmond KM, Quigley MA, Zandoh C, Danso S, Hurt C et al	2003-2004, 2008	0	1	1	1	0	1	1	0	1	1	0	1	1	1	0.714286
12	Hildenwall H, Tomson G, Kaija J, Pariyo & Peterson S	2006, 2008	0	1	1	1	0	1	1	1	1	1	0	1	1	1	0.785714
13	Kallander K, Hildenwall H, Waiswa P, Galiwango E, Peterson S et al	2005-2007, 2008	1	1	1	1	1	0	1	0	1	1	1	1	1	1	0.857143
14	Kaatano GM, Mashauri FM, Kinung’hi SM, Mwana JR, Malima RC et al	2006, 2009	0	0	1	1	0	1	1	0	0	0	0	1	1	1	0.5
15	Waiswa P, Kallander K, Peterson S, Tomson G & Pariyo GW et al	2005-2008, 2010	1	1	1	1	1	1	1	0	1	1	0	1	1	1	0.857143
16	Kallander K, Kadobera D, Williams TN, Nielsen RT, Yevoo L et al	2008-2010, 2011	1	1	1	0	0	1	1	1	0	0	1	1	1	1	0.714286
17	Manortey S, Carey A, Ansong D, Harvey R, Good B et al	2005-2010, 2011	0	1	1	1	1	1	1	1	1	1	0	1	1	1	0.857143
18	Mrisho M, Schellenberg D, Manzi F, Tanner M, Mshinda H et al	2007, 2012	1	0	1	1	0	1	1	1	1	1	0	0	1	1	0.714286
19	Olack B, Feikin DR, Cosmas LO, Odero KO & Okoth GO	2007-2010, 2014	0	1	1	1	0	0	1	1	0	0	0	1	1	1	0.571429
20	Rahman AE, Molla Moinuddin M, Worku A, Hurt L, Kirkwood B et al	2000-2012, 2014	0	0	1	0	0	0	0	0	0	0	0	1	1	0	0.214286
21	Koffi AK, Libite PR, Moluh S, Wounand R & Kalter HD	2012, 2015	1	1	1	1	1	1	1	1	0	0	1	1	1	1	0.857143
22	Koffi AK, Mleme T, Humphreys N, Banda B, Amouzou A et al	2013, 2015	1	1	1	1	0	1	1	1	0	0	1	1	1	1	0.785714
23	Assefa N, Lakew Y, Betelhem B, Kedir H, Zelalem D et al	2008-2013, 2016	0	1	1	1	1	1	1	0	1	1	0	1	1	1	0.785714
24	D'Ambruoso L, Kahn K, Wagner R, Twine R, Spies B et al	2012-2013, 2016	0	1	1	1	0	1	1	1	1	1	0	1	1	1	0.785714
25	Kalter HD, Yaroh AG, Maina A, Koffi AK, Bensaid K et al	2007-2010, 2016	0	1	1	1	0	1	1	1	1	1	1	1	1	1	0.857143
26	Koffi AK, Maina A, Yaroh AG, Habi O & Bensaid K	2012, 2016	1	1	1	1	1	1	1	1	1	1	1	1	1	1	1
27	Obor D, Otieno P, Verani FO, Odhiambo K, Laserson F et al	2003-2012, 2016	0	1	1	1	0	1	0	0	1	1	0	0	0	0	0.428571
28	Rosario EV, Costa D, Timoteo L, Rodrigues AA, Varanda J et al	2009-2010, 2016	0	1	1	1	1	1	1	1	0	1	0	1	1	1	0.785714
29	Bogale TN, Worku AG, Bikis GA & Kebede ZT	2016, 2017	1	1	1	1	1	1	1	0	1	1	0	1	1	1	0.857143
30	Koffi AK, Kalter HD, Loveth EN, Quinley J, Monehin et al	2009-2013, 2017	1	1	1	1	1	1	1	1	1	1	1	1	1	1	1
31	Koffi AK, Wounang RS, Nguefack F, Moluh S, Libite PR et al	2012, 2017	1	1	1	1	1	1	1	0	1	1	1	1	1	1	0.928571
32	Navale S, Habumugisha L, Amoroso C, Sayinzoga F, Gupta N et al	2013-2014, 2017	0	1	1	1	0	1	0	1	0	0	0	1	1	1	0.571429
33	Kagabo DM, Kirk CM, Bakundukize B, Hedt-Gauthier BL, Gupta N et al	2013-2014, 2018	1	1	1	1	1	1	1	1	1	1	0	1	1	1	0.928571
34	Willcox ML, Kumbakumba E, Diallo D, Mubangizi V, Kirabira P et al	2011-2015, 2018	1	1	1	1	0	1	1	0	0	0	1	0	1	1	0.642857
